# Supplementary material for: Live Cell Imaging of Enzymatic Turnover of an Adenosine 5′-Tetraphosphate Analog
Source: Int J Mol Sci. 2021 Aug 10;22(16):8616. doi: 10.3390/ijms22168616 (PMC8395338; doi:10.3390/ijms22168616)
Supplement: Supplementary file 1 [file ijms-22-08616-s001.zip]

Archive with 1 entries (1 files):
- ijms-1302283-supplementary.pdf
